# Supplementary material for: Genome-Wide Identification of the MYB and bHLH Families in Carnations and Expression Analysis at Different Floral Development Stages
Source: Int J Mol Sci. 2023 May 30;24(11):9499. doi: 10.3390/ijms24119499 (PMC10254004; doi:10.3390/ijms24119499)
Supplement: Supplementary file 1 [file ijms-24-09499-s001.zip]

Archive with 4 entries (4 files):
- Figure S1. The sequence logos of 10 conserved motifs in DcaMYB genes were analyzed with the MEME program..pdf
- Figure S2. The sequence logos of 10 conserved motifs in DcabHLH genes were analyzed with the MEME program.pdf
- Figure S3. Schematic representation of the chromosome distribution and interchromosomal relationships of the MYB and bHLH genes in carnation.pdf
- Supplementary Materials.xlsx
