# Supplementary material for: Genome-Wide Identification of the MYB and bHLH Families in Carnations and Expression Analysis at Different Floral Development Stages
Source: Int J Mol Sci. 2023 May 30;24(11):9499. doi: 10.3390/ijms24119499 (PMC10254004; doi:10.3390/ijms24119499)
Supplement: Supplementary file 1 [file ijms-24-09499-s001.zip › Supplementary Materials.xlsx]

## Sheet: Supplementary Table S1 
Table S1. Characteristics of 106 DcaMYBs in carnations
Gene name	Gene ID	Chromosome No	Length (aa)	CDS length (bp)	Molecular Formula	Molecular weight	Theoretical pI	Group
DcaMYB1	Dca_v1.11c.0002400	contig11	235	705	C2108H3513N705O859S135	56806.4	5.17	S6
DcaMYB2	Dca_v1.11c.0002500	contig11	281	843	C2488H4144N834O1016S138	66421.5	5.16	S6
DcaMYB3	Dca_v1.05c.0016800	contig05	357	1071	C3351H5633N1071O1379S232	90428.9	5.06	S24
DcaMYB4	Dca_v1.05c.0020500	contig05	211	633	C1912H3193N633O794S135	52081.2	5.17
DcaMYB5	Dca_v1.05c.0020600	contig05	327	981	C2986H4993N981O1226S224	81434.8	5.07
DcaMYB6	Dca_v1.06c.0001800	contig06	278	834	C2487H4142N834O1016S135	66311.3	5.17	S6
DcaMYB7	Dca_v1.06c.0005700	contig06	245	735	C2189H3645N735O894S128	58668.1	5.18
DcaMYB8	Dca_v1.01g.0011500	Chr01	313	939	C2778H4619N939O1144S190	75569.2	5.1
DcaMYB9	Dca_v1.01g.0025400	Chr01	379	1137	C3546H5957N1137O1444S264	96087.9	5.04	S13
DcaMYB10	Dca_v1.01g.0067600	Chr01	306	918	C2784H4652N918O1151S180	75171.8	5.11	S13
DcaMYB11	Dca_v1.01g.0072900	Chr01	306	918	C2833H4750N918O1143S177	75635	5.12	S14
DcaMYB12	Dca_v1.01g.0115200	Chr01	236	708	C2061H3416N708O844S183	57485	5.11
DcaMYB13	Dca_v1.02g.0010400	Chr02	254	762	C2240H3720N762O928S163	61400.5	5.13	S4
DcaMYB14	Dca_v1.02g.0012400	Chr02	559	1677	C5116H8557N1677O2132S370	139535	4.97	S3
DcaMYB15	Dca_v1.02g.0036500	Chr02	309	927	C2814H4703N927O1170S207	76879.2	5.09
DcaMYB16	Dca_v1.02g.0112900	Chr02	299	897	C2757H4619N897O1138S179	74280.1	5.11	S20
DcaMYB17	Dca_v1.02g.0130500	Chr02	249	747	C2240H3735N747O922S148	60628.6	5.15
DcaMYB18	Dca_v1.02g.0132900	Chr02	414	1242	C3786H6332N1242O1543S255	102115	5.04	S25
DcaMYB19	Dca_v1.02g.0173300	Chr02	381	1143	C3405H5669N1143O1380S260	93035.9	5.04
DcaMYB20	Dca_v1.03g.0012400	Chr03	267	801	C2422H4045N801O1010S144	65163.2	5.15	S2
DcaMYB21	Dca_v1.03g.0098100	Chr03	534	1602	C4830H8060N1602O1991S324	130818	5
DcaMYB22	Dca_v1.03g.0238900	Chr03	337	1011	C3007H5005N1011O1230S212	81798.6	5.08	S14
DcaMYB23	Dca_v1.03g.0245100	Chr03	270	810	C2319H3830N810O966S199	64894.7	5.09	S22
DcaMYB24	Dca_v1.03g.0251400	Chr03	359	1077	C3352H5629N1077O1378S234	90569	5.06	S24
DcaMYB25	Dca_v1.03g.0253800	Chr03	315	945	C2940H4937N945O1220S170	78494.3	5.12
DcaMYB26	Dca_v1.04g.0008000	Chr04	266	798	C2272H3748N798O966S174	63278	5.12	S22
DcaMYB27	Dca_v1.04g.0063700	Chr04	257	771	C2350H3931N771O973S126	62594.2	5.18	S6
DcaMYB28	Dca_v1.04g.0066200	Chr04	184	552	C1669H2788N552O694S106	45090.1	5.21
DcaMYB29	Dca_v1.04g.0066300	Chr04	955	2865	C8452H14041N2865O3492S564	229750	4.88
DcaMYB30	Dca_v1.04g.0077200	Chr04	540	1620	C4885H8152N1620O2028S386	134403	4.96	S18
DcaMYB31	Dca_v1.04g.0132600	Chr04	335	1005	C3112H5221N1005O1291S190	83464.1	5.1	S21
DcaMYB32	Dca_v1.04g.0222400	Chr04	303	909	C2804H4701N909O1149S193	75720.1	5.1	S20
DcaMYB33	Dca_v1.05g.0013200	Chr05	283	849	C2554H4261N849O1046S187	69593.2	5.11	S4
DcaMYB34	Dca_v1.05g.0058700	Chr05	367	1101	C3286H5473N1101O1349S294	91414.8	5.02
DcaMYB35	Dca_v1.05g.0245200	Chr05	305	915	C2752H4591N915O1142S206	75373.5	5.09	S9
DcaMYB36	Dca_v1.05g.0254500	Chr05	305	915	C2776H4639N915O1149S197	75533.6	5.1
DcaMYB37	Dca_v1.05g.0286500	Chr05	333	999	C3086H5175N999O1270S169	82012.1	5.12	S14
DcaMYB38	Dca_v1.06g.0014500	Chr06	314	942	C2884H4828N942O1188S179	77446.4	5.11	S4
DcaMYB39	Dca_v1.06g.0060600	Chr06	946	2838	C8650H14464N2838O3616S537	233295	4.89	3R-MYB
DcaMYB40	Dca_v1.06g.0230300	Chr06	298	894	C2719H4546N894O1111S245	75392	5.05
DcaMYB41	Dca_v1.06g.0237300	Chr06	341	1023	C3178H5335N1023O1320S199	85376.3	5.09	S21
DcaMYB42	Dca_v1.07g.0021800	Chr07	327	981	C3000H5021N981O1230S203	81021.9	5.09	S5
DcaMYB43	Dca_v1.07g.0058700	Chr07	308	924	C2773H4624N924O1146S200	75656.7	5.09	S3
DcaMYB44	Dca_v1.07g.0252000	Chr07	378	1134	C3510H5888N1134O1449S261	95527.8	5.04	S11
DcaMYB45	Dca_v1.07g.0252100	Chr07	349	1047	C3220H5395N1047O1304S249	87624.4	5.05	S11
DcaMYB46	Dca_v1.07g.0252300	Chr07	307	921	C2843H4767N921O1168S208	77208.1	5.08	S11
DcaMYB47	Dca_v1.08g.0004300	Chr08	306	918	C2796H4676N918O1149S144	74154	5.15
DcaMYB48	Dca_v1.08g.0006900	Chr08	442	1326	C3969H6614N1326O1675S239	107372	5.06
DcaMYB49	Dca_v1.08g.0022900	Chr08	480	1440	C4353H7268N1440O1796S360	120056	4.97	S23
DcaMYB50	Dca_v1.08g.0024300	Chr08	260	780	C2229H3680N780O932S151	61159.5	5.15	S22
DcaMYB51	Dca_v1.08g.0034700	Chr08	1027	3081	C9270H15461N3081O3848S625	251684	4.86	3R-MYB
DcaMYB52	Dca_v1.08g.0097100	Chr08	290	870	C2684H4500N870O1125S164	72216.2	5.13
DcaMYB53	Dca_v1.08g.0121500	Chr08	389	1167	C3597H6029N1167O1475S280	98202.2	5.03	S11
DcaMYB54	Dca_v1.08g.0121600	Chr08	348	1044	C3213H5384N1044O1324S224	87005.7	5.07	S11
DcaMYB55	Dca_v1.08g.0251900	Chr08	662	1986	C5930H9876N1986O2447S392	160715	4.96
DcaMYB56	Dca_v1.08g.0294600	Chr08	343	1029	C3147H5267N1029O1287S199	84491.5	5.09	S14
DcaMYB57	Dca_v1.09g.0022700	Chr09	325	975	C2993H5013N975O1222S186	80172.7	5.11	S13
DcaMYB58	Dca_v1.09g.0031400	Chr09	343	1029	C3129H5231N1029O1279S243	85521.7	5.05	S1
DcaMYB59	Dca_v1.09g.0088700	Chr09	275	825	C2468H4113N825O1014S148	66312.6	5.15	S20
DcaMYB60	Dca_v1.09g.0122100	Chr09	287	861	C2567H4275N861O1092S149	69449.2	5.15
DcaMYB61	Dca_v1.09g.0125100	Chr09	434	1302	C3933H6566N1302O1626S348	109266	4.98	S23
DcaMYB62	Dca_v1.10g.0003000	Chr10	450	1350	C4128H6908N1350O1742S244	111147	5.05	S7
DcaMYB63	Dca_v1.10g.0011600	Chr10	292	876	C2601H4328N876O1081S160	70297.8	5.14
DcaMYB64	Dca_v1.10g.0012600	Chr10	332	996	C3036H5078N996O1221S234	82571.7	5.06	S25
DcaMYB65	Dca_v1.10g.0048100	Chr10	333	999	C3114H5231N999O1288S179	83013.4	5.11	S14
DcaMYB66	Dca_v1.10g.0072600	Chr10	265	795	C2397H4001N795O994S153	64767.1	5.14	S7
DcaMYB67	Dca_v1.10g.0074900	Chr10	362	1086	C3285H5486N1086O1350S233	89266.1	5.06	S9
DcaMYB68	Dca_v1.10g.0076900	Chr10	634	1902	C5755H9610N1902O2375S421	156946	4.94	S1
DcaMYB69	Dca_v1.10g.0081200	Chr10	314	942	C2851H4762N942O1162S233	78298.8	5.06	S14
DcaMYB70	Dca_v1.10g.0096100	Chr10	462	1386	C4166H6948N1386O1737S273	112998	5.03	3R-MYB
DcaMYB71	Dca_v1.10g.0099700	Chr10	371	1113	C3419H5727N1113O1406S224	92104.1	5.07	S13
DcaMYB72	Dca_v1.10g.0102300	Chr10	206	618	C1844H3072N618O768S107	49618.8	5.21	S5
DcaMYB73	Dca_v1.10g.0103100	Chr10	136	408	C1228H2050N408O515S114	34425.1	5.2
DcaMYB74	Dca_v1.11g.0009600	Chr11	256	768	C2360H3954N768O970S136	62968.1	5.17	S2
DcaMYB75	Dca_v1.11g.0023100	Chr11	453	1359	C4101H6845N1359O1696S285	111464	5.02	S13
DcaMYB76	Dca_v1.11g.0049400	Chr11	282	846	C2558H4272N846O1058S136	68167.2	5.17	S7
DcaMYB77	Dca_v1.11g.0071100	Chr11	330	990	C2989H4990N990O1229S194	80680	5.1	S25
DcaMYB78	Dca_v1.11g.0111900	Chr11	233	699	C2124H3551N699O869S143	57369.3	5.16	S19
DcaMYB79	Dca_v1.11g.0113900	Chr11	305	915	C2805H4697N915O1138S225	76662.1	5.07	S1
DcaMYB80	Dca_v1.11g.0115600	Chr11	571	1713	C5160H8609N1713O2130S333	139402	4.99	S21
DcaMYB81	Dca_v1.11g.0221600	Chr11	318	954	C2849H4746N954O1163S213	77801.5	5.08	S14
DcaMYB82	Dca_v1.11g.0231300	Chr11	200	600	C1756H2914N600O725S135	48360.1	5.17
DcaMYB83	Dca_v1.12g.0003000	Chr12	349	1047	C3173H5301N1047O1328S148	84111.1	5.15	S7
DcaMYB84	Dca_v1.12g.0004600	Chr12	307	921	C2743H4567N921O1120S212	75165.6	5.08	S2
DcaMYB85	Dca_v1.12g.0016900	Chr12	327	981	C2965H4951N981O1213S207	80387.2	5.09	S13
DcaMYB86	Dca_v1.12g.0026600	Chr12	278	834	C2472H4112N834O1022S216	68793.8	5.08
DcaMYB87	Dca_v1.12g.0030500	Chr12	468	1404	C4240H7078N1404O1757S287	115038	5.02	S1
DcaMYB88	Dca_v1.12g.0036400	Chr12	304	912	C2734H4558N912O1137S211	75162.4	5.08	S9
DcaMYB89	Dca_v1.12g.0040900	Chr12	334	1002	C3002H5004N1002O1228S192	80938.2	5.1
DcaMYB90	Dca_v1.12g.0051700	Chr12	350	1050	C3061H5074N1050O1263S227	84071.9	5.07
DcaMYB91	Dca_v1.12g.0074500	Chr12	282	846	C2600H4356N846O1084S141	69332.7	5.16	S2
DcaMYB92	Dca_v1.12g.0236100	Chr12	158	474	C1436H2400N474O592S99	38951.6	5.22
DcaMYB93	Dca_v1.12g.0248000	Chr12	992	2976	C8986H14998N2976O3723S651	245169	4.85	3R-MYB
DcaMYB94	Dca_v1.13g.0176700	Chr13	438	1314	C3951H6590N1314O1652S277	107814	5.03	S18
DcaMYB95	Dca_v1.13g.0235800	Chr13	246	738	C2236H3736N738O916S150	60423.7	5.15	S4
DcaMYB96	Dca_v1.13g.0244700	Chr13	813	2439	C7314H12191N2439O3049S454	197636	4.93
DcaMYB97	Dca_v1.13g.0271500	Chr13	404	1212	C3697H6184N1212O1499S287	100798	5.02	S13
DcaMYB98	Dca_v1.13g.0280300	Chr13	525	1575	C4732H7891N1575O1949S387	130440	4.96	S18
DcaMYB99	Dca_v1.13g.0286800	Chr13	411	1233	C3774H6317N1233O1573S246	102021	5.05	S13
DcaMYB100	Dca_v1.14g.0177100	Chr14	534	1602	C4855H8110N1602O1994S310	130768	5	S25
DcaMYB101	Dca_v1.14g.0195400	Chr14	297	891	C2671H4453N891O1101S167	72019.1	5.13	S13
DcaMYB102	Dca_v1.15g.0009700	Chr15	193	579	C1704H2831N579O711S121	46684.9	5.19
DcaMYB103	Dca_v1.15g.0009800	Chr15	204	612	C1851H3092N612O766S155	51145.8	5.14
DcaMYB104	Dca_v1.15g.0189000	Chr15	348	1044	C3227H5412N1044O1328S210	86817.3	5.08	S10
DcaMYB105	Dca_v1.15g.0195300	Chr15	323	969	C2894H4821N969O1198S248	80309.8	5.05
DcaMYB106	Dca_v1.15g.0208900	Chr15	697	2091	C6479H10869N2091O2684S444	175240	4.93	S13

## Sheet: Supplementary Table S2
	Table S2. Characteristics of 125 DcabHLHs in carnations
Gene name	Gene ID	Chromosome No	Length (aa)	CDS length (bp)	Molecular Formula	Molecular weight	Theoretical pI	Group
DcabHLH1	Dca_v1.01c.0106000	contig01	346	1038	C3081H5126N1038O1248S296	86168.6	5.01	Ⅺ
DcabHLH2	Dca_v1.02c.0013800	contig02	341	1023	C3044H5067N1023O1290S232	84074.7	5.06	Ⅺ
DcabHLH3	Dca_v1.02c.0026500	contig02	298	894	C2698H4504N894O1118S163	72580.5	5.13	Ⅰa
DcabHLH4	Dca_v1.05c.0003000	contig05	409	1227	C3814H6403N1227O1572S250	102616	5.05	Ⅹ
DcabHLH5	Dca_v1.05c.0018900	contig05	266	798	C2319H3842N798O952S197	64450.6	5.1	Ⅻ
DcabHLH6	Dca_v1.06c.0019700	contig06	232	696	C2120H3546N696O875S150	57594.6	5.15	Ⅴb
DcabHLH7	Dca_v1.01g.0018200	Chr01	899	2697	C8195H13695N2697O3453S547	222793	4.89	XⅢ
DcabHLH8	Dca_v1.01g.0042500	Chr01	460	1380	C4194H7010N1380O1716S313	114259	5	Ⅻ
DcabHLH9	Dca_v1.01g.0048500	Chr01	500	1500	C4418H7338N1500O1810S385	122773	4.96	Ⅶ（a+b)
DcabHLH10	Dca_v1.01g.0056600	Chr01	312	936	C2829H4724N936O1160S180	76181	5.11	Ⅳa
DcabHLH11	Dca_v1.01g.0135400	Chr01	337	1011	C3013H5017N1011O1275S231	83211.9	5.06	Ⅺ
DcabHLH12	Dca_v1.02g.0011400	Chr02	242	726	C2117H3510N726O870S208	59722	5.08	Ⅸ
DcabHLH13	Dca_v1.02g.0013400	Chr02	356	1068	C3213H5360N1068O1324S191	86259.7	5.1	Ⅰa
DcabHLH14	Dca_v1.02g.0016400	Chr02	592	1776	C5325H8876N1776O2263S323	144343	5	Ⅲ(d+e)
DcabHLH15	Dca_v1.02g.0035000	Chr02	461	1383	C4128H6875N1383O1699S339	113934	4.99	Ⅶ（a+b)
DcabHLH16	Dca_v1.02g.0035300	Chr02	292	876	C2598H4322N876O1074S177	70688.7	5.12	Ⅶ（a+b)
DcabHLH17	Dca_v1.02g.0042200	Chr02	356	1068	C3225H5384N1068O1323S239	87950.9	5.06	Ⅰa
DcabHLH18	Dca_v1.02g.0067200	Chr02	285	855	C2569H4285N855O1069S176	69896.9	5.12	Ⅷc
DcabHLH19	Dca_v1.02g.0070800	Chr02	292	876	C2650H4426N876O1115S170	71849.7	5.12	Ⅲ（a+b+c)
DcabHLH20	Dca_v1.02g.0071600	Chr02	434	1302	C3896H6492N1302O1626S253	105701	5.05	Ⅻ
DcabHLH21	Dca_v1.02g.0080100	Chr02	969	2907	C8738H14571N2907O3631S582	237109	4.87	Ⅰa
DcabHLH22	Dca_v1.02g.0187600	Chr02	297	891	C2636H4383N891O1098S184	72025.1	5.11	Ⅻ
DcabHLH23	Dca_v1.02g.0230400	Chr02	322	966	C2891H4818N966O1211S178	78192.5	5.11	Ⅴb
DcabHLH24	Dca_v1.02g.0234800	Chr02	721	2163	C6684H11207N2163O2851S361	179062	4.97	Ⅰb(2)
DcabHLH25	Dca_v1.02g.0234900	Chr02	298	894	C2774H4656N894O1159S138	73501.1	5.16	Ⅰb(2)
DcabHLH26	Dca_v1.03g.0013300	Chr03	260	780	C2342H3906N780O968S166	63801.4	5.13	Ⅳ(c+b)
DcabHLH27	Dca_v1.03g.0021500	Chr03	280	840	C2636H4434N840O1107S127	69678.8	5.18	Ⅰb(2)
DcabHLH28	Dca_v1.03g.0021600	Chr03	266	798	C2406H4016N798O1007S121	64114.4	5.19	Ⅰb(2)
DcabHLH29	Dca_v1.03g.0021700	Chr03	302	906	C2753H4602N906O1147S156	73747.6	5.14	Ⅰb(2)
DcabHLH30	Dca_v1.03g.0053200	Chr03	135	405	C1225H2047N405O505S91	33446.6	5.24	Ⅹ
DcabHLH31	Dca_v1.03g.0071800	Chr03	401	1203	C3645H6089N1203O1532S240	98973	5.06	Ⅲ（a+b+c)
DcabHLH32	Dca_v1.03g.0101400	Chr03	99	297	C899H1503N297O372S56	24220	5.32	XV
DcabHLH33	Dca_v1.03g.0177900	Chr03	328	984	C2972H4962N984O1236S193	80443.5	5.1	Ⅴa
DcabHLH34	Dca_v1.03g.0183600	Chr03	587	1761	C5334H8909N1761O2247S378	145782	4.96	Ⅻ
DcabHLH35	Dca_v1.03g.0193300	Chr03	312	936	C2801H4668N936O1147S225	77023	5.07	Ⅴb
DcabHLH36	Dca_v1.03g.0231800	Chr03	308	924	C2753H4584N924O1119S229	75873.9	5.07	Ⅳa
DcabHLH37	Dca_v1.03g.0246100	Chr03	403	1209	C3660H6113N1209O1499S238	98669.3	5.06	Ⅳa
DcabHLH38	Dca_v1.04g.0001900	Chr04	462	1386	C4131H6878N1386O1682S284	111979	5.02	Ⅻ
DcabHLH39	Dca_v1.04g.0007300	Chr04	186	558	C1694H2832N558O699S110	45727	5.2	Ⅹ
DcabHLH40	Dca_v1.04g.0010100	Chr04	329	987	C2977H4969N987O1200S223	80938.5	5.07	Ⅰb(1)
DcabHLH41	Dca_v1.04g.0038800	Chr04	317	951	C2891H4833N951O1184S211	78623.5	5.08	Ⅷa
DcabHLH42	Dca_v1.04g.0087300	Chr04	458	1374	C4096H6820N1374O1668S318	112198	5	Ⅸ
DcabHLH43	Dca_v1.04g.0219700	Chr04	208	624	C1885H3148N624O777S143	51570	5.16	Ⅰa
DcabHLH44	Dca_v1.05g.0004600	Chr05	290	870	C2658H4448N870O1104S147	70970.5	5.15	Ⅳa
DcabHLH45	Dca_v1.05g.0014800	Chr05	303	909	C2725H4543N909O1112S223	74981.9	5.07	Ⅳ(c+b)
DcabHLH46	Dca_v1.05g.0056900	Chr05	476	1428	C4414H7402N1428O1824S250	117677	5.05	Ⅹ
DcabHLH47	Dca_v1.05g.0064900	Chr05	365	1095	C3367H5641N1095O1389S199	90067.3	5.09	Ⅷa
DcabHLH48	Dca_v1.05g.0232700	Chr05	502	1506	C4423H7342N1506O1844S421	124619	4.94	Ⅸ
DcabHLH49	Dca_v1.05g.0234800	Chr05	428	1284	C3885H6488N1284O1588S274	105378	5.03	Ⅰa
DcabHLH50	Dca_v1.05g.0238000	Chr05	562	1686	C5036H8388N1686O2126S335	137312	4.99	Ⅲ(d+e)
DcabHLH51	Dca_v1.05g.0260700	Chr05	445	1335	C4019H6705N1335O1651S325	110564	4.99	Ⅱ
DcabHLH52	Dca_v1.06g.0027200	Chr06	660	1980	C5793H9608N1980O2397S500	161378	4.91	Ⅲ(d+e)
DcabHLH53	Dca_v1.06g.0135600	Chr06	516	1548	C4618H7690N1548O1925S335	126439	4.99	Ⅻ
DcabHLH54	Dca_v1.06g.0215200	Chr06	263	789	C2431H4075N789O1017S141	65149.2	5.16	Ⅲ（a+b+c)
DcabHLH55	Dca_v1.06g.0235000	Chr06	90	270	C817H1366N270O339S45	21838.1	5.35	XV
DcabHLH56	Dca_v1.06g.0254900	Chr06	288	864	C2632H4402N864O1096S129	69822.8	5.18	Ⅴb
DcabHLH57	Dca_v1.07g.0024100	Chr07	520	1560	C4715H7872N1560O1936S335	128132	4.99	Ⅳd
DcabHLH58	Dca_v1.07g.0028900	Chr07	333	999	C3002H5007N999O1273S164	80721.6	5.13	Ⅷc
DcabHLH59	Dca_v1.07g.0062600	Chr07	647	1941	C5803H9667N1941O2446S419	159198	4.94	Ⅲ(d+e)
DcabHLH60	Dca_v1.07g.0138100	Chr07	878	2634	C7987H13342N2634O3376S510	216638	4.9	Ⅷa
DcabHLH61	Dca_v1.07g.0139600	Chr07	290	870	C2618H4368N870O1083S225	72574.2	5.07	Ⅶ（a+b)
DcabHLH62	Dca_v1.07g.0229900	Chr07	474	1422	C4245H7070N1422O1742S339	116770	4.99	Ⅶ（a+b)
DcabHLH63	Dca_v1.07g.0248800	Chr07	445	1335	C4128H6923N1335O1711S263	111065	5.04	Ⅹ
DcabHLH64	Dca_v1.08g.0003700	Chr08	311	933	C2805H4679N933O1163S200	76494.6	5.09	Ⅴa
DcabHLH65	Dca_v1.08g.0005100	Chr08	371	1113	C3462H5813N1113O1424S219	92835	5.07	Ⅷc
DcabHLH66	Dca_v1.08g.0112700	Chr08	247	741	C2252H3765N741O949S160	61535.7	5.14	Ⅳ(c+b)
DcabHLH67	Dca_v1.08g.0115100	Chr08	227	681	C2046H3413N681O851S117	54919.7	5.19	Ⅲ（a+b+c)
DcabHLH68	Dca_v1.08g.0118000	Chr08	436	1308	C3999H6692N1308O1647S288	108682	5.02	Ⅹ
DcabHLH69	Dca_v1.08g.0153900	Chr08	171	513	C1533H2555N513O638S116	42100.2	5.19	Ib(2)
DcabHLH70	Dca_v1.08g.0272700	Chr08	354	1062	C3189H5318N1062O1336S197	86229.4	5.1	Ⅷc
DcabHLH71	Dca_v1.08g.0277200	Chr08	266	798	C2426H4056N798O1011S133	64843.6	5.17	Ⅲ（a+b+c)
DcabHLH72	Dca_v1.09g.0000900	Chr09	684	2052	C6254H10458N2052O2630S359	167988	4.97	XⅢ
DcabHLH73	Dca_v1.09g.0028500	Chr09	754	2262	C6903H11546N2262O2890S436	186449	4.93	Ⅻ
DcabHLH74	Dca_v1.09g.0030400	Chr09	233	699	C2089H3481N699O857S164	57359.6	5.13	Ⅳ(c+b)
DcabHLH75	Dca_v1.09g.0034600	Chr09	210	630	C1856H3084N630O774S144	51225.3	5.15	Ⅴb
DcabHLH76	Dca_v1.09g.0041600	Chr09	277	831	C2569H4309N831O1056S169	69152.6	5.12	Ⅷa
DcabHLH77	Dca_v1.09g.0052500	Chr09	411	1233	C3732H6233N1233O1532S354	104238	4.98	Ⅶ（a+b)
DcabHLH78	Dca_v1.09g.0052800	Chr09	356	1068	C3264H5462N1068O1350S176	86910.2	5.12	Ⅳa
DcabHLH79	Dca_v1.09g.0060100	Chr09	313	939	C2816H4695N939O1155S238	77817.1	5.06	Ⅳa
DcabHLH80	Dca_v1.09g.0073400	Chr09	399	1197	C3561H5927N1197O1488S296	98808.1	5.01	Ⅲ（a+b+c)
DcabHLH81	Dca_v1.09g.0088600	Chr09	268	804	C2409H4016N804O997S171	65677.4	5.12	Ⅻ
DcabHLH82	Dca_v1.09g.0110000	Chr09	325	975	C3016H5059N975O1243S194	81087.8	5.1	Ⅷc
DcabHLH83	Dca_v1.09g.0248400	Chr09	310	930	C2793H4658N930O1141S218	76512.3	5.08	Ⅳ(c+b)
DcabHLH84	Dca_v1.09g.0255500	Chr09	212	636	C1910H3186N636O787S112	51242.8	5.2	XⅢ
DcabHLH85	Dca_v1.10g.0077500	Chr10	96	288	C879H1472N288O360S61	23790.7	5.3	XV
DcabHLH86	Dca_v1.10g.0093600	Chr10	281	843	C2586H4331N843O1073S146	69081.6	5.15	Ⅰb(2)
DcabHLH87	Dca_v1.10g.0108900	Chr10	407	1221	C3803H6387N1221O1587S187	100604	5.11	Ⅳa
DcabHLH88	Dca_v1.10g.0266500	Chr10	390	1170	C3537H5906N1170O1459S244	95989.4	5.05	Ⅳa
DcabHLH89	Dca_v1.11g.0010900	Chr11	500	1500	C4467H7436N1500O1857S309	121776	5.01	Ⅳ(c+b)
DcabHLH90	Dca_v1.11g.0018700	Chr11	258	774	C2420H4068N774O1001S117	63774.5	5.19	Ⅰb(2)
DcabHLH91	Dca_v1.11g.0052000	Chr11	698	2094	C6346H10600N2094O2675S413	172275	4.95	XⅢ
DcabHLH92	Dca_v1.11g.0053000	Chr11	525	1575	C4718H7863N1575O2023S235	126555	5.06	Ⅲ(d+e)
DcabHLH93	Dca_v1.11g.0054100	Chr11	294	882	C2587H4294N882O1053S277	73482.4	5.03	Ⅺ
DcabHLH94	Dca_v1.11g.0080300	Chr11	480	1440	C4250H7062N1440O1731S348	117186	4.98	Ⅶ（a+b)
DcabHLH95	Dca_v1.11g.0086700	Chr11	539	1617	C4855H8095N1617O1997S375	133095	4.97	Ⅴa
DcabHLH96	Dca_v1.11g.0141600	Chr11	349	1047	C3150H5255N1047O1306S210	85424.2	5.08	Ⅸ
DcabHLH97	Dca_v1.12g.0000700	Chr12	330	990	C3042H5096N990O1250S213	82368.6	5.08	Ⅰb(2)
DcabHLH98	Dca_v1.12g.0006100	Chr12	736	2208	C6714H11222N2208O2813S479	183243	4.91	XⅢ
DcabHLH99	Dca_v1.12g.0007600	Chr12	506	1518	C4503H7490N1518O1904S303	123074	5.01	Ⅲ(d+e)
DcabHLH100	Dca_v1.12g.0027100	Chr12	283	849	C2528H4209N849O1070S143	68201.9	5.16	Ⅻ
DcabHLH101	Dca_v1.12g.0029400	Chr12	174	522	C1547H2574N522O636S120	42509.8	5.19	XV
DcabHLH102	Dca_v1.12g.0029800	Chr12	201	603	C1812H3023N603O741S141	49633	5.16	Ⅳ(c+b)
DcabHLH103	Dca_v1.12g.0032400	Chr12	414	1242	C3654H6068N1242O1502S283	100505	5.02	Ⅶ（a+b)
DcabHLH104	Dca_v1.12g.0042600	Chr12	573	1719	C5252H8787N1719O2217S325	141906	4.99	Ⅲ（a+b+c)
DcabHLH105	Dca_v1.12g.0043700	Chr12	526	1578	C4835H8094N1578O2020S355	132034	4.98	Ⅻ
DcabHLH106	Dca_v1.12g.0048800	Chr12	246	738	C2206H3676N738O905S139	59474.2	5.16	Ⅻ
DcabHLH107	Dca_v1.12g.0050700	Chr12	393	1179	C3588H5999N1179O1457S336	99739.3	4.99	Ⅸ
DcabHLH108	Dca_v1.12g.0118400	Chr12	509	1527	C4546H7567N1527O1859S344	124389	4.98	Ⅰa
DcabHLH109	Dca_v1.13g.0195500	Chr13	245	735	C2182H3631N735O908S174	60268.7	5.12	Ⅳ(c+b)
DcabHLH110	Dca_v1.13g.0199200	Chr13	472	1416	C4271H7128N1416O1738S335	116864	4.99	Ⅹ
DcabHLH111	Dca_v1.13g.0246100	Chr13	300	900	C2704H4510N900O1098S240	74891.3	5.06	Ⅺ
DcabHLH112	Dca_v1.13g.0271100	Chr13	894	2682	C8082H13484N2682O3361S585	220759	4.87	Ⅶ（a+b)
DcabHLH113	Dca_v1.13g.0273800	Chr13	384	1152	C3401H5652N1152O1394S314	95052	5	XV
DcabHLH114	Dca_v1.13g.0287700	Chr13	776	2328	C7051H11776N2328O2901S474	190777	4.92	Ⅸ
DcabHLH115	Dca_v1.14g.0114800	Chr14	565	1695	C5044H8395N1695O2044S441	139628	4.93	Ⅰb(1)
DcabHLH116	Dca_v1.14g.0132700	Chr14	346	1038	C3153H5270N1038O1298S193	84676.3	5.1	Ⅳa
DcabHLH117	Dca_v1.14g.0146600	Chr14	631	1893	C5755H9619N1893O2397S309	153590	5.01	Ⅻ
DcabHLH118	Dca_v1.14g.0195600	Chr14	659	1977	C5974H9973N1977O2493S424	162977	4.94	Ⅶ（a+b)
DcabHLH119	Dca_v1.14g.0211800	Chr14	419	1257	C3760H6265N1257O1542S276	102602	5.03	Ⅸ
DcabHLH120	Dca_v1.14g.0227400	Chr14	239	717	C2142H3569N717O882S172	58993.5	5.12	Ⅳ(c+b)
DcabHLH121	Dca_v1.15g.0074400	Chr15	346	1038	C3174H5312N1038O1311S214	85852.1	5.08	Ⅲ（a+b+c)
DcabHLH122	Dca_v1.15g.0152300	Chr15	317	951	C2842H4735N951O1162S216	77744.5	5.08	Ⅲ（a+b+c)
DcabHLH123	Dca_v1.15g.0189300	Chr15	533	1599	C4868H8139N1599O2038S327	132160	4.99	Ⅰa
DcabHLH124	Dca_v1.15g.0203000	Chr15	264	792	C2439H4088N792O999S155	65461.3	5.14	Ⅰb(2)
DcabHLH125	Dca_v1.15g.0207400	Chr15	666	1998	C6034H10072N1998O2525S408	164091	4.95	Ⅲf

## Sheet: Supplementary Table S3 
Table S3. Summary of Information on the Arabidopsis MYB Proteins
Gene ID	Gene name	Group
AT1G08810.1	AtMYB60	S1
AT1G09540.1	AtMYB61	S13
AT1G09770.1	AtMYBCDC5
AT1G14350.1	AtMYB124
AT1G16490.1	AtMYB58	S3
AT1G17950.1	AtMYB52	S21
AT1G18570.1	AtMYB51	S12
AT1G18710.1	AtMYB47	S1
AT1G22640.1	AtMYB3	S4
AT1G25340.1	AtMYB116	S20
AT1G26780.1	AtMYB117	S21
AT1G34670.1	AtMYB93	S24
AT1G35515.1	AtMYB8	S4
AT1G48000.1	AtMYB112	S20
AT1G49010.1	AT1G49010.1
AT1G56160.1	AtMYB72	S3
AT1G56650.1	AtMYB75	S6
AT1G57560.1	AtMYB50	S13
AT1G63910.1	AtMYB103	S13
AT1G66230.1	AtMYB20	S4
AT1G66370.1	AtMYB113	S6
AT1G66380.1	AtMYB114	S6
AT1G66390.1	AtMYB90	S6
AT1G68320.1	AtMYB62	S20
AT1G69560.1	AtMYB105	S21
AT1G73410.1	AtMYB54	S21
AT1G74080.1	AtMYB122	S12
AT1G74430.1	AtMYB95	S1
AT1G74650.1	AtMYB31	S1
AT1G79180.1	AtMYB63	S3
AT2G02820.1	AtMYB88
AT2G16720.1	AtMYB7	S4
AT2G23290.1	AtMYB70	S22
AT2G25230.1	AtMYB100	S25
AT2G26950.1	AtMYB104	S18
AT2G26960.1	AtMYB81	S18
AT2G31180.1	AtMYB14	S2
AT2G32460.1	AtMYB101	S18
AT2G36890.1	AtMYB38	S14
AT2G37630.1	AtMYB91
AT2G38090.1	AT2G38090.1
AT2G39880.1	AtMYB25	S23
AT2G47190.1	AtMYB2	S20
AT2G47460.1	AtMYB12	S7
AT3G01140.1	AtMYB106	S9
AT3G01530.1	AtMYB57	S19
AT3G02940.1	AtMYB107	S10
AT3G06490.1	AtMYB108	S20
AT3G08500.1	AtMYB83	S13
AT3G09230.1	AtMYB1	S23
AT3G09370.1	AtMYB3R3	3R-MYB
AT3G11280.1	AT3G11280.1
AT3G11440.1	AtMYB65	S18
AT3G11450.1	AT3G11450.1
AT3G12720.1	AtMYB67	S13
AT3G12820.1	AtMYB10	S3
AT3G13540.1	AtMYB5	S7
AT3G13890.1	AtMYB26	S13
AT3G18100.1	AtMYB4R1
AT3G23250.1	AtMYB15	S2
AT3G24310.1	AtMYB71
AT3G27785.1	AtMYB118	S25
AT3G27810.1	AtMYB21	S19
AT3G27920.1	AtMYB0	S15
AT3G28470.1	AtMYB35	S14
AT3G28910.1	AtMYB30	S1
AT3G29020.1	AtMYB110	S21
AT3G30210.1	AtMYB121
AT3G46130.1	AtMYB48
AT3G47600.1	AtMYB94	S1
AT3G48920.1	AtMYB45	S13
AT3G49690.1	AtMYB84	S14
AT3G50060.1	AtMYB77	S22
AT3G52250.1	AT3G52250.1
AT3G53200.1	AtMYB27
AT3G55730.1	AtMYB109	S23
AT3G60460.1	AtMYB125
AT3G61250.1	AtMYB17	S9
AT3G62610.1	AtMYB11	S7
AT4G00540.1	AtMYB3R2	3R-MYB
AT4G01680.1	AtMYB55	S13
AT4G05100.1	AtMYB74	S11
AT4G09460.1	AtMYB6	S4
AT4G12350.1	AtMYB42	S4
AT4G13480.1	AtMYB79
AT4G17785.1	AtMYB39	S10
AT4G18770.1	AtMYB98	S25
AT4G21440.1	AtMYB102	S11
AT4G22680.1	AtMYB85	S4
AT4G25560.1	AtMYB18	S13
AT4G26930.1	AtMYB97	S18
AT4G28110.1	AtMYB41	S11
AT4G32730.1	AtMYB3R1	3R-MYB
AT4G33450.1	AtMYB69	S21
AT4G34990.1	AtMYB32	S4
AT4G37260.1	AtMYB73	S22
AT4G37780.1	AtMYB87	S14
AT4G38620.1	AtMYB4	S4
AT5G01200.1	AT5G01200.1
AT5G02320.1	AtMYB3R5	3R-MYB
AT5G04760.1	AT5G04760.1
AT5G05790.1	AT5G05790.1
AT5G06100.1	AtMYB33	S18
AT5G06110.1	AT5G06110.1
AT5G07690.1	AtMYB29	S12
AT5G07700.1	AtMYB76	S12
AT5G08520.1	AT5G08520.1
AT5G10280.1	AtMYB92	S24
AT5G11050.1	AtMYB64	S25
AT5G11510.1	AtMYB3R4	3R-MYB
AT5G12870.1	AtMYB46	S13
AT5G14340.1	AtMYB40	S7
AT5G14750.1	AtMYB66	S15
AT5G15310.1	AtMYB16	S9
AT5G16600.1	AtMYB43	S4
AT5G16770.1	AtMYB9	S10
AT5G17800.1	AtMYB56	S21
AT5G23000.1	AtMYB37	S14
AT5G23650.1	AT5G23650.1
AT5G26660.1	AtMYB86	S13
AT5G35550.1	AtMYB123	S5
AT5G39700.1	AtMYB89	S21
AT5G40330.1	AtMYB23	S15
AT5G40350.1	AtMYB24	S19
AT5G40360.1	AtMYB115	S25
AT5G40430.1	AtMYB22	S25
AT5G49330.1	AtMYB111	S7
AT5G49620.1	AtMYB78	S20
AT5G52260.1	AtMYB19	S13
AT5G52600.1	AtMYB82	S15
AT5G54230.1	AtMYB49	S11
AT5G55020.1	AtMYB120	S18
AT5G56110.1	AtMYB80	S14
AT5G57620.1	AtMYB36	S14
AT5G58850.1	AtMYB119	S25
AT5G60890.1	AtMYB34	S12
AT5G62320.1	AtMYB99	S4
AT5G62470.1	AtMYB96	S1
AT5G65230.1	AtMYB53	S24
AT5G65790.1	AtMYB68	S14
AT5G67300.1	AtMYB44	S22
AT1G06180.1	AtMYB13	S2

## Sheet: Supplementary Table S4 
Table S4. Summary of Information on the Arabidopsis bHLH Proteins
Gene ID	Gene name	Group
AT1G01260.1	AtbHLH013	III(d+e)
AT1G02340.1	AtbHLH026
AT1G03040.1	AtbHLH007	XI
AT1G05710.1	AtbHLH153
AT1G06170.1	AtbHLH089	Ⅱ
AT1G09530.1	AtbHLH008
AT1G10120.1	AtbHLH074	XII
AT1G10585.1	AT1G10585.1
AT1G10586.1	AT1G10586.1
AT1G10610.1	AtbHLH090	III(a+b+c)
AT1G12540.1	AtbHLH055	Ⅰb(2)
AT1G12860.1	AtbHLH033	III(a+b+c)
AT1G15790.1	AT1G15790.1
AT1G18400.1	AtbHLH044	XII
AT1G22490.1	AtbHLH094	Ⅰa
AT1G25310.1	AtbHLH108	Ⅷc
AT1G25330.1	AtbHLH075	XII
AT1G26260.1	AtbHLH076	XII
AT1G26945.1	AT1G26945.1
AT1G27660.1	AtbHLH110	Ⅹ
AT1G27740.1	AtbHLH054	Ⅷc
AT1G29950.1	AtbHLH144
AT1G30670.1	AtbHLH052	Ⅷb
AT1G31050.1	AT1G31050.1
AT1G32640.1	AtbHLH006	III(d+e)
AT1G35460.1	AtbHLH080	Ⅸ
AT1G49770.1	AtbHLH095	Ib(1)
AT1G51070.1	AtbHLH115	Iv(c+b)
AT1G51140.1	AtbHLH122	Ⅸ
AT1G59640.1	AtbHLH031	XII
AT1G61660.1	AtbHLH112	Ⅹ
AT1G62975.1	AtbHLH125	Ⅰb(2)
AT1G63650.1	AtbHLH002	IIIf
AT1G66470.1	AtbHLH083	Ⅷc
AT1G68240.1	AtbHLH109
AT1G68810.1	AtbHLH030	Ⅴb
AT1G68920.1	AtbHLH049	XII
AT1G69010.1	AtbHLH102	Ⅴa
AT1G71200.1	AtbHLH160
AT1G72210.1	AtbHLH096	Ⅰa
AT1G73830.1	AtbHLH050
AT1G74500.1	AtbHLH135	XV
AT2G14760.1	AtbHLH084
AT2G16910.1	AtbHLH021	III(a+b+c)
AT2G18300.1	AtbHLH064	XII
AT2G20180.1	AtbHLH015	VII（a+b）
AT2G22750.1	AtbHLH018	Ⅳa
AT2G22760.1	AtbHLH019	Ⅳa
AT2G22770.1	AtbHLH020	IVa
AT2G24260.1	AtbHLH066	XI
AT2G28160.1	AtbHLH029	III(a+b+c)
AT2G31210.1	AtbHLH091	Ⅱ
AT2G31215.1	AtbHLH138	Ⅱ
AT2G31220.1	AtbHLH010	Ⅱ
AT2G31280.1	AtbHLH155	XIII
AT2G31730.1	AtbHLH154
AT2G34820.1	AtbHLH053	Ⅷb
AT2G40200.1	AtbHLH051	Ⅴb
AT2G41130.1	AtbHLH106	Ⅴb
AT2G41240.1	AtbHLH100	Ⅰb(2)
AT2G42280.1	AtbHLH130	Ⅸ
AT2G42300.1	AtbHLH048	XII
AT2G43010.1	AtbHLH009	VII（a+b）
AT2G43140.1	AtbHLH129	Ⅸ
AT2G46510.1	AtbHLH017	III(d+e)
AT2G46810.1	AtbHLH070	Ⅰa
AT2G46970.1	AtbHLH124
AT3G06120.1	AtbHLH045	Ia
AT3G06590.1	AtbHLH148	XV
AT3G07340.1	AtbHLH062	XII
AT3G19500.1	AtbHLH113	Ⅹ
AT3G19860.1	AtbHLH121	Iv(c+b)
AT3G20640.1	AtbHLH123	Ⅹ
AT3G21330.1	AtbHLH087	Ⅷa
AT3G22100.1	AtbHLH117	Ⅷb
AT3G23210.1	AtbHLH034	Iv(c+b)
AT3G23690.1	AtbHLH077	XII
AT3G24140.1	AtbHLH097	Ia
AT3G25710.1	AtbHLH032	Ⅴb
AT3G26744.1	AtbHLH116	III(a+b+c)
AT3G28857.1	AT3G28857.1
AT3G47640.1	AtbHLH047	Iv(c+b)
AT3G47710.1	AtbHLH161	XV
AT3G50330.1	AtbHLH037	Ⅷa
AT3G56770.1	AtbHLH107	Ⅴb
AT3G56970.1	AtbHLH038	Ⅰb(2)
AT3G56980.1	AtbHLH039	Ⅰb(2)
AT3G57800.1	AtbHLH060	XII
AT3G59060.1	AtbHLH065	VII（a+b）
AT3G61950.1	AtbHLH067	Ⅰa
AT3G62090.1	AtbHLH132
AT4G00050.1	AtbHLH016	VII（a+b）
AT4G00120.1	AtbHLH040	Ⅷa
AT4G00480.1	AtbHLH012	IIIf
AT4G00870.1	AtbHLH014	III(d+e)
AT4G01460.1	AtbHLH057	Ia
AT4G02590.1	AtbHLH059	XI
AT4G05170.1	AtbHLH114	Ⅹ
AT4G09180.1	AtbHLH081	Ⅸ
AT4G09820.1	AtbHLH042	IIIf
AT4G14410.1	AtbHLH104	Iv(c+b)
AT4G16430.1	AtbHLH003	III(d+e)
AT4G17880.1	AtbHLH004	III(d+e)
AT4G20970.1	AtbHLH162
AT4G21330.1	AtbHLH022
AT4G21340.1	AtbHLH103	Ⅹ
AT4G25400.1	AtbHLH118	Ⅰb(2)
AT4G25410.1	AtbHLH126	Ⅰb(2)
AT4G28790.1	AtbHLH023	VII（a+b）
AT4G28800.1	AtbHLH056	VII（a+b）
AT4G28811.1	AtbHLH119
AT4G28815.1	AtbHLH127
AT4G29100.1	AtbHLH068	Ⅹ
AT4G29930.1	AtbHLH027	III(a+b+c)
AT4G30980.1	AtbHLH146
AT4G33880.1	AtbHLH085	Ⅷc
AT4G34530.1	AtbHLH063	XII
AT4G36060.1	AtbHLH011	Iv(c+b)
AT4G36540.1	AtbHLH058	XII
AT4G36930.1	AtbHLH024	VII（a+b）
AT4G37850.1	AtbHLH025	Ⅳa
AT4G38070.1	AT4G38070.1
AT5G01310.1	AtbHLH140
AT5G04150.1	AtbHLH101	Ⅰb(2)
AT5G08130.1	AtbHLH046	Ⅴa
AT5G09750.1	AtbHLH043	Ⅷa
AT5G10570.1	AtbHLH061	III(a+b+c)
AT5G15160.1	AtbHLH134	XV
AT5G37800.1	AtbHLH086	Ⅷc
AT5G38860.1	AtbHLH141	Ⅴa
AT5G39860.1	AtbHLH136	XV
AT5G41315.1	AtbHLH001	IIIf
AT5G43175.1	AtbHLH139	Ⅷc
AT5G43650.1	AtbHLH092
AT5G46690.1	AtbHLH071	Ⅰa
AT5G46760.1	AtbHLH005	III(d+e)
AT5G46830.1	AtbHLH028	III(d+e)
AT5G48560.1	AtbHLH078	XII
AT5G50915.1	AtbHLH137	XII
AT5G51780.1	AtbHLH036	Ⅰb(2)
AT5G51790.1	AtbHLH120	Ⅰb(2)
AT5G53210.1	AtbHLH098	Ia
AT5G54680.1	AtbHLH105	Iv(c+b)
AT5G56960.1	AtbHLH041	Ⅳd
AT5G57150.1	AtbHLH035	III(a+b+c)
AT5G58010.1	AtbHLH082	XI
AT5G61270.1	AtbHLH072	VII（a+b）
AT5G62610.1	AtbHLH079	XII
AT5G65320.1	AtbHLH099	Ⅰa
AT5G65640.1	AtbHLH093	III(a+b+c)
AT5G67060.1	AtbHLH088	Ⅷa
AT5G67110.1	AtbHLH073	VII（a+b）
AT1G05805.1	AtbHLH128	Ⅸ
